# Supplementary material for: A Rapid and Efficient Strategy for Quality Control of Clinopodii herba Encompassing Optimized Ultrasound-Assisted Extraction Coupled with Sensitive Variable Wavelength Detection
Source: Molecules. 2022 Jul 10;27(14):4418. doi: 10.3390/molecules27144418 (PMC9316769; doi:10.3390/molecules27144418)
Supplement: Supplementary file 1 [file molecules-27-04418-s001.zip]

Archive with 1 entries (1 files):
- molecules-1764646-supplementary.pdf
